# Supplementary material for: A Simple and Cost-Efficient Platform for a Novel Porcine Circovirus Type 2d (PCV2d) Vaccine Manufacturing
Source: Vaccines (Basel). 2023 Jan 12;11(1):169. doi: 10.3390/vaccines11010169 (PMC9865830; doi:10.3390/vaccines11010169)
Supplement: Supplementary file 1 [file vaccines-11-00169-s001.zip]

Archive with 1 entries (1 files):
- vaccines-2085135-supplementary.pdf
